# Supplementary material for: Phylogeography Reveals Association between Swine Trade and the Spread of Porcine Epidemic Diarrhea Virus in China and across the World
Source: Mol Biol Evol. 2021 Dec 24;39(2):msab364. doi: 10.1093/molbev/msab364 (PMC8826572; doi:10.1093/molbev/msab364)
Supplement: msab364_Supplementary_Data [file msab364_supplementary_data.zip]

Archive with 2 entries (2 files):
- FigureS1-16.pdf
- Table S.pdf
